# Supplementary material for: Bacterial associations reveal spatial population dynamics in Anopheles gambiae mosquitoes
Source: Sci Rep. 2016 Mar 10;6:22806. doi: 10.1038/srep22806 (PMC4785398; doi:10.1038/srep22806)
Supplement: Supplementary Data [file srep22806-s2.xls]

## Sheet: srep22806-s2
Sample name;Total;VK3_NBF1;VK3_NBF2;VK3_NBF3;VK3_NBF4;VK3_NBF5;VK3_BF1;VK3_BF2;VK3_BF4;VK3_M1;VK3_M2;VK5_NBF1;VK5_M1;VK5_M2;VK5_NBF2;VK5_NBF3;VK5_NBF4;VK5_NBF5;VK5_NBF6;VK5_BF1;VK5_BF2;VK5_BF3;VK7_NBF1;VK7_NBF2;VK7_NBF4;VK7_BF1;VK7_BF3;VK7_BF5;VK7_M1;VK7_
Unclassified at genus level;90152;3331;2252;4304;3175;7025;5274;3098;3412;1926;3937;2041;1383;1913;859;957;1310;1277;2298;652;1109;2489;4901;2357;4351;4693;7118;2579;5811;4320
Thorsellia;25062;95;4093;0;0;0;0;0;0;1;174;109;528;2483;96;3954;4206;179;221;89;3122;202;361;3621;571;9;0;1;857;90
Wolbachia;15829;0;0;0;0;0;36;65;0;0;0;575;687;335;413;1254;556;3259;3920;2990;744;993;0;0;0;2;0;0;0;0
Massilia;14577;5;15;0;0;0;244;53;21;40;1;840;1640;312;677;1255;1253;1764;839;1863;602;2534;59;11;16;93;28;229;162;21
Acinetobacter;8357;163;0;124;0;223;94;213;5;3365;1047;155;262;410;23;43;38;40;43;351;57;197;113;25;111;216;60;738;99;142
Halomonas;7490;0;0;0;0;0;0;0;0;0;0;11;28;8;5721;50;20;3;51;25;1532;25;0;15;0;0;0;0;0;1
Sphingomonas;6267;112;98;415;87;0;137;45;202;144;6;351;444;116;134;385;293;507;158;847;194;640;354;125;59;91;28;167;65;63
Staphylococcus;5889;377;295;114;142;461;135;141;387;61;5;539;466;54;37;41;90;21;127;157;30;90;465;451;145;539;100;386;12;21
Corynebacterium;5579;225;97;75;285;0;36;79;188;6;7;714;1008;66;10;20;78;378;5;22;23;6;172;87;1681;175;57;66;2;11
Weissella;5281;0;0;15;0;0;0;0;97;1963;38;0;0;79;0;0;0;0;0;0;15;0;61;83;54;0;2;53;12;2809
Propionibacterium;4445;55;199;135;127;54;93;254;39;59;7;27;82;42;21;81;43;32;67;59;57;126;445;216;265;505;217;948;141;49
Kocuria;3991;71;55;72;218;133;433;2162;88;14;2;0;21;13;17;3;0;11;47;23;37;27;0;30;55;165;39;179;30;46
Moraxella;3627;2522;20;0;0;0;0;0;5;3;0;0;982;8;51;5;5;0;0;3;0;0;0;8;0;7;0;7;0;1
Bacillus;3319;127;22;276;721;0;198;19;332;35;4;57;53;16;2;0;0;0;9;47;73;23;387;93;81;239;121;225;104;55
Streptococcus;3042;50;97;520;445;0;51;150;108;7;5;555;93;31;11;2;65;135;29;40;20;94;72;14;30;67;20;298;1;32
Lactococcus;2592;0;125;39;0;0;29;246;27;11;1995;0;12;6;2;0;40;0;0;0;1;0;0;9;0;16;1;11;17;5
Methylobacterium;1913;12;0;0;22;0;10;97;0;3;0;77;175;19;54;51;81;201;39;574;115;141;22;0;86;36;23;70;4;1
Burkholderia;1911;193;193;76;172;249;19;0;39;5;9;16;1;42;131;25;1;21;11;8;10;231;188;90;103;29;9;30;10;0
Marinobacter;1533;19;101;43;260;57;36;148;174;20;2;47;42;31;19;35;17;26;33;15;11;79;4;98;59;51;13;67;12;14
Pseudomonas;1521;11;3;2;82;9;1;4;10;60;97;30;15;608;2;2;4;1;8;30;68;29;72;11;6;45;34;8;252;17
Nocardioides;1461;37;0;83;30;0;83;83;701;5;1;44;5;11;0;1;1;0;6;3;6;20;112;31;31;57;13;46;35;16
Wautersiella;1418;0;0;0;0;0;0;0;0;0;2;0;0;657;0;0;0;0;0;0;0;0;0;53;268;145;63;10;171;49
Caulobacter;1366;68;205;61;393;10;43;161;68;6;0;4;7;19;11;6;38;12;31;10;25;21;80;63;0;0;0;11;6;7
Chryseobacterium;1324;6;53;0;0;0;7;132;0;7;901;0;0;151;0;0;0;0;0;0;0;0;13;5;10;0;9;20;9;1
Flavisolibacter;1272;2;0;36;0;0;0;0;338;0;0;88;27;24;0;20;44;58;201;146;28;55;144;20;0;25;3;13;0;0
Enterococcus;1155;0;0;0;124;0;0;142;0;0;0;0;0;206;0;0;0;0;0;0;0;0;0;0;0;9;6;443;10;215
Micrococcus;999;15;7;72;0;0;345;110;50;1;1;74;4;7;0;22;28;53;6;4;7;31;0;54;8;36;32;29;1;2
Chromohalobacter;968;0;0;14;37;0;11;0;138;5;1;116;62;75;8;55;32;116;70;70;26;81;0;10;4;17;9;7;0;4
Escherichia-Shigella;860;15;0;5;60;71;6;1;8;5;8;70;19;7;60;30;9;68;137;92;17;39;34;23;14;50;2;3;3;4
Sphingobacterium;796;0;0;0;0;0;0;0;0;3;1;0;0;227;0;0;0;0;0;0;90;2;0;115;57;135;13;40;89;24
Ornithinimicrobium;681;15;0;26;16;0;99;187;31;10;1;57;1;0;0;0;0;0;5;0;11;17;60;0;10;43;28;49;5;10
Haemophilus;655;19;0;459;74;0;6;0;25;0;0;4;7;0;0;5;2;0;4;1;7;0;0;11;0;12;3;13;0;3
Arthrobacter;626;6;0;11;0;0;85;0;0;0;0;19;7;6;6;30;8;52;0;3;53;3;0;0;2;93;7;229;3;3
Dietzia;609;16;61;5;0;0;41;81;24;0;0;166;6;0;0;6;0;0;0;9;13;5;82;30;3;25;2;9;3;22
Modestobacter;600;4;0;0;488;0;40;0;20;0;0;0;0;0;0;0;6;0;1;1;0;0;25;0;0;3;3;6;2;1
Streptomyces;553;4;57;0;0;0;24;0;14;389;0;0;1;0;0;0;0;4;0;2;0;38;0;0;0;7;2;10;0;1
Salinicoccus;482;0;0;0;130;0;39;0;0;4;0;244;3;3;0;0;0;0;0;11;9;0;0;0;0;38;0;0;1;0
Flectobacillus;430;0;0;0;304;0;0;0;0;0;0;0;0;0;0;0;0;0;0;0;0;0;0;126;0;0;0;0;0;0
Pantoea;406;0;0;0;28;0;15;27;0;104;77;0;0;4;0;0;0;0;0;0;0;1;31;0;6;3;0;1;95;14
Hymenobacter;405;0;0;22;46;0;52;60;47;0;0;20;28;0;0;0;0;32;0;6;3;1;0;0;17;28;4;6;31;2
Brachybacterium;394;33;0;0;0;0;4;0;55;10;0;112;6;20;0;0;15;0;0;36;0;0;0;0;4;38;17;37;7;0
Enhydrobacter;360;16;83;10;0;0;5;0;13;0;0;0;5;22;0;4;0;0;0;4;1;11;0;4;67;17;21;58;15;4
Pedobacter;358;35;0;225;0;0;20;0;0;0;0;0;11;0;11;23;17;5;0;0;1;0;1;0;0;0;0;0;9;0
Rothia;336;28;85;143;0;0;8;0;6;0;1;22;0;0;1;9;0;3;5;0;0;11;0;0;0;10;2;2;0;0
Comamonas;336;73;0;17;74;0;0;0;0;0;2;0;2;7;4;0;0;0;0;0;13;0;0;4;20;60;7;11;29;13
Lactobacillus;322;60;0;1;0;0;0;0;86;0;3;33;34;0;0;0;4;0;0;0;0;0;0;23;0;10;0;66;1;1
Anaerolinea;312;0;0;0;0;0;0;0;288;0;0;0;0;0;0;0;13;0;0;0;0;0;0;0;0;0;0;11;0;0
Georgenia;309;3;0;9;115;0;0;0;7;0;0;18;0;0;0;0;0;2;0;5;9;0;79;0;2;38;4;18;0;0
Alkanindiges;299;0;0;35;0;0;2;50;28;0;0;0;0;0;0;0;6;0;0;0;0;0;0;20;38;1;27;69;18;5
Cellulosimicrobium ;284;22;0;3;1;0;13;0;184;0;0;0;3;0;0;0;0;0;1;1;0;0;0;8;4;14;6;9;2;13
Bifidobacterium;283;0;0;0;0;0;0;0;0;2;0;0;0;0;0;0;0;0;0;0;0;0;0;0;0;0;0;281;0;0
Adhaeribacter;270;0;0;0;139;0;0;67;26;0;0;0;0;0;0;0;0;0;0;13;0;0;0;0;0;0;3;22;0;0
Bhargavaea;269;0;0;0;0;0;40;49;0;1;0;122;0;3;0;0;0;0;0;5;0;0;0;0;0;0;10;39;0;0
Shewanella;263;0;0;0;0;0;0;0;0;0;0;10;75;17;4;16;23;9;12;29;52;15;0;0;0;1;0;0;0;0
Rhizobium;254;0;0;8;27;0;54;0;9;10;10;9;3;0;0;0;0;0;0;0;11;0;0;17;1;6;8;42;10;29
Rhodopseudomonas;253;3;61;4;40;64;11;0;0;0;0;0;0;7;0;0;0;20;0;16;0;0;0;0;0;0;0;0;27;0
Dyadobacter;252;0;0;214;0;0;0;0;0;0;0;0;3;11;0;0;0;0;0;0;0;0;0;0;4;0;0;20;0;0
Rubellimicrobium;250;13;0;11;0;0;11;0;103;0;2;80;0;0;0;0;6;0;3;0;0;0;0;0;0;9;0;0;0;12
Cellulomonas;219;19;0;7;0;1;11;0;88;0;0;0;0;0;0;0;2;0;0;0;0;0;0;1;6;38;9;16;3;18
Leuconostoc;219;0;0;0;1;0;0;0;0;70;79;0;0;46;0;0;0;0;0;7;0;0;0;0;0;10;0;0;6;0
Blastococcus;213;0;0;13;0;0;11;0;19;0;0;19;0;0;0;0;0;0;0;0;0;0;14;27;4;50;3;45;0;8
Rhodanobacter;205;0;13;0;22;18;12;0;62;0;0;0;7;0;0;0;0;1;0;7;0;4;0;19;15;10;3;12;0;0
Pontibacter;202;5;0;0;0;0;13;106;42;1;0;9;3;0;0;0;0;0;0;0;1;0;0;0;0;14;2;2;3;1
Marmoricola;201;6;0;0;61;0;8;0;10;0;0;13;0;1;0;0;0;2;0;0;1;0;0;73;2;8;1;12;0;3
Pseudonocardia;199;34;0;0;27;0;3;64;0;0;0;0;1;0;0;0;0;0;0;11;0;0;0;15;0;9;9;18;3;5
Ornithinicoccus;190;0;0;0;0;0;85;46;7;0;0;23;1;0;0;0;0;0;0;0;4;0;0;0;0;15;2;5;0;2
Brevundimonas;186;0;0;26;2;2;0;0;90;1;0;8;0;18;0;0;0;0;0;8;0;0;0;1;0;5;6;10;7;2
Mucilaginibacter;185;0;0;173;0;0;0;0;0;0;0;0;0;0;0;0;0;0;0;0;0;0;0;0;0;0;1;11;0;0
Flavobacterium;176;58;30;15;0;0;2;0;0;1;0;0;0;2;0;0;0;0;0;0;6;0;0;13;18;9;1;11;2;8
Macrococcus ;171;0;0;0;0;0;0;0;0;0;0;97;8;0;5;0;1;0;27;0;0;0;0;33;0;0;0;0;0;0
Facklamia;171;0;0;0;0;0;0;0;35;0;0;58;4;0;0;0;4;11;0;0;0;0;0;43;13;3;0;0;0;0
Desemzia;171;0;0;15;0;0;0;0;0;2;0;71;0;6;0;0;0;0;0;0;0;0;0;0;0;16;61;0;0;0
Solirubrobacter;170;17;0;0;23;0;8;0;40;4;0;12;0;0;0;0;0;0;0;5;0;0;0;0;20;10;4;21;5;1
Atopostipes;166;0;0;43;0;0;0;0;27;0;1;0;4;0;0;11;8;0;10;0;2;11;0;0;15;13;16;5;0;0
Microbacterium;154;0;0;0;0;0;46;2;3;1;0;0;1;0;0;0;0;1;0;1;0;0;0;0;3;5;2;9;71;9
Microvirga;146;0;29;21;0;0;6;0;15;27;0;20;0;0;0;0;0;0;0;0;0;0;0;12;2;3;3;8;0;0
Clostridium;144;35;0;0;0;0;26;0;30;0;0;0;0;0;0;0;0;0;0;13;0;0;0;0;0;19;0;1;13;7
Aerococcus;137;0;0;0;0;0;1;0;0;0;0;41;0;0;0;0;17;0;0;0;8;0;0;70;0;0;0;0;0;0
Alkalibacterium;136;0;0;9;0;0;3;0;0;0;0;110;0;0;0;0;0;0;0;0;5;0;0;0;0;0;1;6;0;2
Brevibacterium;132;0;0;0;0;0;0;0;9;16;0;4;6;2;0;0;0;5;0;1;61;0;0;14;0;11;2;0;0;1
Dermatophilus;129;0;0;0;0;0;15;0;7;0;0;0;2;0;0;0;0;0;0;0;0;0;0;0;0;16;4;54;22;9
Fusobacterium;129;0;0;0;0;0;76;0;32;0;0;0;9;0;0;0;0;0;0;0;0;0;0;0;0;0;0;12;0;0
Stenotrophomonas;124;9;0;0;35;0;6;0;26;0;0;0;4;0;0;0;0;0;1;0;3;0;0;0;5;13;8;1;9;4
Rhodococcus;118;0;22;0;54;0;0;0;7;2;0;2;0;1;0;2;4;0;0;5;0;2;0;0;3;1;1;7;4;1
Paenibacillus;118;35;6;0;0;0;0;0;7;4;5;21;4;0;0;1;0;0;0;0;0;0;0;0;0;0;2;8;0;25
Orbus;116;0;0;0;0;0;0;0;0;0;0;0;0;116;0;0;0;0;0;0;0;0;0;0;0;0;0;0;0;0
Alicyclobacillus;113;0;0;0;0;73;0;0;0;0;0;0;0;1;0;0;0;12;0;0;0;0;0;0;4;4;0;9;0;10
Deinococcus;109;0;0;10;35;0;0;0;15;0;0;0;1;0;0;0;0;0;1;5;4;0;0;0;0;25;0;8;0;5
Cloacibacterium;103;0;0;30;0;0;0;0;3;0;0;0;0;14;48;0;2;0;0;0;0;1;0;0;0;0;0;0;5;0
Leptotrichia;97;0;0;0;0;0;18;0;0;0;0;0;6;12;0;0;7;0;4;0;0;0;0;0;0;8;0;42;0;0
Geodermatophilus;96;19;0;0;0;0;18;0;0;0;0;0;0;0;0;0;0;0;2;0;0;0;32;0;0;3;0;19;1;2
Methyloversatilis;93;0;0;0;0;0;0;91;0;0;0;1;1;0;0;0;0;0;0;0;0;0;0;0;0;0;0;0;0;0
Veillonella;92;1;0;62;0;0;5;0;0;0;0;0;0;0;0;0;4;0;0;0;5;0;0;0;0;6;1;8;0;0
Mycobacterium;87;33;8;6;0;0;8;0;0;6;0;0;2;0;0;0;0;0;0;0;0;2;0;0;0;5;1;11;4;1
Trichococcus;86;0;0;0;0;0;0;0;0;0;0;58;0;0;0;0;0;0;0;0;21;0;0;0;0;0;0;7;0;0
Dialister;85;0;0;0;0;0;0;0;0;0;0;82;3;0;0;0;0;0;0;0;0;0;0;0;0;0;0;0;0;0
Saccharopolyspora;82;0;0;0;0;0;0;0;0;0;0;0;0;0;0;0;0;13;0;0;9;16;0;41;0;2;0;1;0;0
Skermanella;82;0;0;0;55;0;24;0;0;0;0;0;0;0;0;0;0;0;0;0;1;0;0;0;0;0;0;0;2;0
Larkinella;80;0;0;0;80;0;0;0;0;0;0;0;0;0;0;0;0;0;0;0;0;0;0;0;0;0;0;0;0;0
Jeotgalicoccus;77;13;0;9;0;0;0;0;0;0;0;14;0;11;0;0;0;0;0;0;0;29;0;0;0;0;0;0;0;1
Sphingobium;77;0;0;10;0;0;0;0;0;0;0;0;0;0;0;0;0;6;0;0;0;0;0;0;0;4;57;0;0;0
Bdellovibrio;76;0;0;29;0;0;0;0;37;0;0;0;0;0;0;0;0;0;0;0;0;0;0;0;0;0;0;0;10;0
Prevotella;75;14;0;0;0;0;0;0;3;0;0;0;12;0;0;0;5;6;1;2;0;6;16;0;8;0;0;0;2;0
Neisseria;75;0;0;0;0;0;14;0;0;0;0;35;0;0;0;0;0;0;0;2;0;13;0;0;4;0;2;5;0;0
Novosphingobium;73;10;0;53;0;0;0;0;1;0;1;0;0;0;0;0;0;0;0;0;0;0;0;3;0;2;1;0;2;0
Providencia;72;0;0;0;0;0;0;0;0;0;1;0;0;71;0;0;0;0;0;0;0;0;0;0;0;0;0;0;0;0
Paracoccus;70;5;0;0;0;0;1;0;7;0;1;24;4;0;0;0;0;0;1;0;13;0;0;5;0;3;0;3;0;3
Arcobacter;69;15;0;54;0;0;0;0;0;0;0;0;0;0;0;0;0;0;0;0;0;0;0;0;0;0;0;0;0;0
Weeksella;68;0;0;0;68;0;0;0;0;0;0;0;0;0;0;0;0;0;0;0;0;0;0;0;0;0;0;0;0;0
Ferruginibacter;68;0;0;0;0;0;0;0;0;2;0;0;0;0;0;0;0;20;0;46;0;0;0;0;0;0;0;0;0;0
Devosia;68;0;0;0;0;1;0;0;25;0;0;0;0;0;0;0;0;1;0;0;0;0;0;0;10;0;0;22;0;9
CL500-29 marine group;65;0;0;13;0;0;0;0;0;0;0;52;0;0;0;0;0;0;0;0;0;0;0;0;0;0;0;0;0;0
Serratia;64;0;1;0;0;0;0;0;0;1;1;0;0;43;0;0;0;0;0;0;0;0;1;1;0;0;1;0;0;15
Pirellula;61;0;0;0;48;0;0;0;13;0;0;0;0;0;0;0;0;0;0;0;0;0;0;0;0;0;0;0;0;0
Aeromicrobium;60;3;0;0;0;0;0;0;2;0;0;0;0;0;0;0;0;0;0;0;2;0;30;1;2;6;0;11;1;2
Serinicoccus;57;0;0;0;0;0;0;49;1;0;0;0;0;0;0;0;0;0;0;0;0;0;0;0;0;1;2;3;0;1
Pseudoxanthomonas;57;0;0;0;0;0;0;39;16;0;0;0;0;0;0;0;1;0;0;0;0;0;0;0;0;0;0;0;0;1
Gordonia;56;0;0;0;0;0;0;0;1;0;0;0;25;0;0;0;0;0;0;0;2;24;0;0;0;0;1;0;0;3
Yaniella;56;0;0;0;0;0;0;0;0;0;0;21;0;0;0;0;0;0;0;0;4;11;0;0;0;14;0;5;1;0
Planomicrobium;56;1;0;0;0;0;2;0;0;0;0;0;0;0;0;0;0;0;0;0;27;1;1;0;4;3;5;5;3;4
Microlunatus;54;0;0;16;0;0;0;34;0;0;0;0;0;0;0;0;0;0;0;1;0;0;0;0;0;0;1;2;0;0
Iamia;53;0;0;0;0;0;3;0;2;3;0;0;6;0;0;0;0;8;0;0;7;0;0;14;0;0;0;6;0;4
Roseomonas;52;1;0;6;0;0;20;0;0;0;0;0;0;0;0;0;0;0;1;0;0;0;0;0;0;4;1;12;2;5
Gardnerella;51;0;0;0;0;0;0;0;0;0;0;0;0;0;0;0;0;8;0;0;0;5;0;33;0;0;5;0;0;0
Tepidimonas;50;0;0;0;0;0;0;0;21;0;0;0;0;0;8;0;0;0;0;0;0;0;19;2;0;0;0;0;0;0
Oceanobacillus;49;0;0;0;0;0;0;0;0;0;0;0;0;3;0;0;0;0;0;13;12;0;0;0;0;0;2;19;0;0
Acidothermus;47;0;45;0;0;0;0;0;0;0;0;0;0;0;0;0;0;0;0;0;0;0;0;0;2;0;0;0;0;0
Nocardiopsis;47;0;0;0;0;0;0;0;44;0;0;0;0;0;0;0;0;0;0;0;3;0;0;0;0;0;0;0;0;0
Patulibacter;47;0;0;0;0;0;10;0;16;0;0;5;0;0;0;0;0;0;0;8;0;0;0;0;0;0;2;6;0;0
Blautia;47;0;0;0;0;0;0;0;5;0;0;0;1;0;0;0;0;0;0;0;0;0;0;0;2;0;0;0;39;0
Rubritepida;47;0;0;0;0;0;0;0;37;0;0;0;0;0;0;0;0;0;0;0;0;0;0;0;10;0;0;0;0;0
Lysobacter;47;0;0;0;0;0;6;1;0;1;0;0;0;0;0;16;0;0;12;0;0;1;0;0;0;2;0;3;0;5
Zymomonas;46;22;0;0;0;0;3;0;0;0;0;0;0;0;0;0;0;0;0;1;0;0;0;0;0;12;0;8;0;0
Rubrobacter;45;0;0;0;0;0;0;20;0;0;0;0;1;0;0;5;0;0;0;0;0;0;0;0;0;1;0;15;3;0
Bacteroides;45;0;0;0;0;0;4;0;11;0;0;19;0;0;0;0;2;0;0;0;0;0;0;0;0;1;0;0;0;8
Elizabethkingia;44;0;0;0;0;0;0;37;1;0;0;0;0;0;0;0;0;0;0;0;0;0;0;0;0;0;0;6;0;0
Legionella;44;0;18;0;26;0;0;0;0;0;0;0;0;0;0;0;0;0;0;0;0;0;0;0;0;0;0;0;0;0
Ilumatobacter;43;0;0;0;0;0;0;0;0;0;0;27;0;0;0;0;0;0;0;0;0;0;0;0;0;0;3;5;8;0
Nesterenkonia;43;1;0;0;0;0;0;1;0;0;0;18;0;0;0;0;6;0;0;7;1;0;0;0;0;4;3;0;2;0
Niabella;40;0;0;0;0;0;0;0;0;0;0;0;0;0;0;0;0;0;0;0;0;0;0;0;0;0;0;40;0;0
Phenylobacterium;39;0;0;3;0;0;0;0;29;0;0;0;0;0;0;0;0;0;0;0;0;0;0;0;0;4;2;1;0;0
FukuN101;38;0;0;2;0;0;3;26;0;0;0;0;0;0;0;0;0;0;0;0;0;0;0;1;0;1;1;0;1;3
Amaricoccus;37;17;0;0;0;0;0;0;13;0;0;0;0;0;0;0;0;6;1;0;0;0;0;0;0;0;0;0;0;0
Paludibacter;36;0;0;0;0;0;0;0;9;0;0;0;0;0;0;0;0;0;0;0;0;0;0;24;0;3;0;0;0;0
Sinomonas;34;0;0;0;20;0;2;0;0;0;0;0;0;0;0;0;0;0;0;0;1;0;0;0;7;2;0;2;0;0
Prauserella;34;0;0;0;0;0;0;0;0;0;0;0;0;0;0;0;0;0;0;0;0;20;0;0;0;12;0;0;0;2
Agromyces;33;0;0;0;0;0;0;0;31;0;0;0;0;0;0;0;0;0;0;0;0;0;0;0;0;2;0;0;0;0
Rhodobacter;33;20;0;0;0;0;1;0;0;0;0;0;0;0;0;0;0;0;0;0;0;0;1;0;1;8;0;2;0;0
Anaplasma;33;0;0;0;0;0;0;0;0;0;0;0;0;0;0;0;0;0;0;0;0;0;0;0;0;0;0;33;0;0
Arsenicicoccus;32;13;0;0;0;0;18;0;0;0;0;0;0;0;0;0;0;0;0;0;0;0;0;0;0;0;0;1;0;0
Kribbella;32;32;0;0;0;0;0;0;0;0;0;0;0;0;0;0;0;0;0;0;0;0;0;0;0;0;0;0;0;0
Nitrospira;32;0;0;0;0;0;0;0;0;0;0;32;0;0;0;0;0;0;0;0;0;0;0;0;0;0;0;0;0;0
Nakamurella;31;0;0;0;0;0;0;0;23;0;0;0;0;0;0;0;0;7;0;0;0;0;0;0;0;1;0;0;0;0
Pediococcus;31;0;0;0;27;0;0;0;0;0;0;0;0;0;0;0;0;0;0;0;0;0;0;0;0;0;0;0;4;0
Aeromonas;29;0;0;0;0;0;0;0;0;0;0;0;0;3;1;0;1;18;0;0;0;0;0;0;2;0;1;0;2;1
Kineosporia;28;0;0;1;0;0;6;0;0;0;0;0;0;0;0;0;0;0;0;0;0;0;0;2;0;0;0;0;0;19
Aquabacterium;28;0;0;23;2;0;0;0;0;0;0;0;0;0;0;0;0;0;0;0;0;0;0;0;0;0;0;0;3;0
Ramlibacter;28;10;0;3;0;0;0;0;1;0;0;6;0;0;0;0;0;0;0;0;0;0;0;0;1;4;0;3;0;0
Sediminibacterium;27;0;0;0;0;0;0;0;0;0;0;0;1;0;0;0;18;0;0;0;0;0;0;0;0;3;3;0;0;2
Gluconobacter;27;0;0;0;0;0;0;0;0;7;1;0;18;1;0;0;0;0;0;0;0;0;0;0;0;0;0;0;0;0
Delftia;26;1;0;3;0;0;0;0;0;6;0;0;0;0;0;0;0;0;0;0;14;0;0;0;0;0;1;0;1;0
Rummeliibacillus;25;0;0;0;0;0;0;0;0;0;4;0;0;0;0;0;0;0;0;0;2;0;0;0;0;0;0;19;0;0
Faecalibacterium;25;0;0;0;0;0;0;0;19;0;0;0;0;0;0;0;0;6;0;0;0;0;0;0;0;0;0;0;0;0
Bosea;25;14;0;0;0;0;0;0;0;0;0;0;1;0;0;0;7;0;0;0;0;0;0;0;0;0;1;2;0;0
Campylobacter;25;0;0;0;0;0;0;0;0;0;0;0;25;0;0;0;0;0;0;0;0;0;0;0;0;0;0;0;0;0
Capnocytophaga;24;0;0;0;0;0;14;0;0;0;0;0;7;0;0;0;0;0;0;0;0;0;0;0;0;0;3;0;0;0
Gemmatimonas;24;0;0;0;0;0;0;0;0;0;0;20;0;0;0;0;0;0;0;0;0;0;0;0;0;0;1;3;0;0
Altererythrobacter;24;0;0;0;0;0;0;0;15;0;0;0;0;0;0;0;0;0;0;0;0;0;0;0;8;0;0;0;1;0
Kingella;24;0;0;24;0;0;0;0;0;0;0;0;0;0;0;0;0;0;0;0;0;0;0;0;0;0;0;0;0;0
Zymobacter;24;0;0;0;0;0;0;0;0;0;0;0;21;3;0;0;0;0;0;0;0;0;0;0;0;0;0;0;0;0
vadinBC27 wastewater-sludge group;23;0;0;0;0;0;0;0;0;0;0;0;0;0;0;0;0;0;0;0;0;0;0;0;0;0;0;0;0;23
Turicibacter;23;0;0;0;0;0;0;0;0;0;0;0;0;0;0;0;0;0;0;9;0;0;0;0;0;0;0;14;0;0
Acidiphilium;23;0;0;12;0;0;10;0;0;0;0;0;0;0;0;0;0;0;0;0;0;0;0;0;0;0;0;0;0;1
Nitratireductor;22;0;0;0;0;0;0;0;22;0;0;0;0;0;0;0;0;0;0;0;0;0;0;0;0;0;0;0;0;0
Frankia;21;0;0;5;0;0;0;0;0;0;0;0;0;0;0;0;0;0;0;0;0;0;0;15;0;0;0;0;0;1
Eremococcus;20;0;0;0;0;0;0;0;0;0;0;0;0;0;0;0;0;12;0;0;0;0;0;0;8;0;0;0;0;0
Ignavigranum;20;0;0;0;0;0;0;0;0;0;0;0;0;0;0;0;0;0;0;0;0;0;0;0;0;20;0;0;0;0
Mesorhizobium;20;0;0;0;0;0;0;0;1;0;0;0;0;0;0;0;0;0;0;0;0;14;1;4;0;0;0;0;0;0
Aquaspirillum;20;0;0;11;0;0;0;0;0;0;0;0;0;0;0;0;0;0;0;0;0;0;0;0;0;0;0;0;0;9
Porphyromonas;19;0;0;0;0;0;0;9;0;0;0;0;0;0;0;0;0;0;0;0;0;0;0;0;0;7;0;3;0;0
Saccharibacillus;19;0;0;0;0;0;0;0;0;0;0;0;0;3;0;0;0;0;0;0;0;0;0;0;0;5;1;0;9;1
Lutispora;19;19;0;0;0;0;0;0;0;0;0;0;0;0;0;0;0;0;0;0;0;0;0;0;0;0;0;0;0;0
Planctomyces;19;14;0;0;0;0;0;0;0;0;0;0;0;5;0;0;0;0;0;0;0;0;0;0;0;0;0;0;0;0
Azospirillum;19;0;0;0;0;0;0;0;13;0;0;0;0;0;0;0;0;0;0;1;0;0;0;0;0;2;3;0;0;0
Spirochaeta;19;0;0;19;0;0;0;0;0;0;0;0;0;0;0;0;0;0;0;0;0;0;0;0;0;0;0;0;0;0
Kineococcus;18;0;0;0;0;0;0;0;0;0;0;14;0;0;0;0;0;0;0;0;0;0;0;0;0;4;0;0;0;0
Halobacillus;18;0;0;0;0;0;0;0;0;0;0;0;0;0;0;0;0;0;0;0;0;0;0;0;0;18;0;0;0;0
Luteolibacter;18;0;0;0;0;0;0;0;18;0;0;0;0;0;0;0;0;0;0;0;0;0;0;0;0;0;0;0;0;0
Leucobacter;17;0;0;0;0;0;0;0;0;0;0;6;0;0;0;0;0;0;0;0;0;1;0;0;0;3;2;4;0;1
Sinobaca;17;0;0;0;0;0;17;0;0;0;0;0;0;0;0;0;0;0;0;0;0;0;0;0;0;0;0;0;0;0
Johnsonella;17;0;0;0;0;0;0;0;0;0;0;0;0;0;0;0;0;0;0;0;0;0;0;0;0;17;0;0;0;0
Vitreoscilla;17;15;0;0;0;0;0;0;0;0;0;0;0;0;0;0;0;0;0;0;0;0;0;0;0;0;0;2;0;0
RC9 gut group;16;0;0;0;0;0;0;0;15;0;0;0;0;0;0;0;0;0;0;0;0;0;0;0;0;0;0;1;0;0
Sporosarcina;16;0;0;0;0;0;1;1;0;0;0;0;0;0;0;0;0;0;0;0;3;0;0;0;0;4;1;0;5;1
Aliihoeflea;16;0;0;0;0;0;0;0;15;0;0;0;0;0;0;0;0;0;0;0;0;0;0;0;0;0;0;0;0;1
Derxia;16;0;0;0;0;0;0;0;0;0;0;9;1;0;0;0;5;0;0;0;0;0;0;0;0;0;1;0;0;0
Anaeromyxobacter;16;0;0;0;0;0;0;0;0;0;0;0;0;0;0;0;0;0;0;0;0;0;0;16;0;0;0;0;0;0
Promicromonospora;15;0;0;0;0;0;0;0;0;0;0;0;0;0;0;15;0;0;0;0;0;0;0;0;0;0;0;0;0;0
Bartonella;15;0;0;0;0;0;0;0;0;5;1;0;0;0;0;0;0;0;0;0;9;0;0;0;0;0;0;0;0;0
Undibacterium;15;0;0;0;0;0;0;0;0;0;0;0;0;2;0;0;0;2;2;1;0;4;0;0;0;0;0;4;0;0
Demequina;14;0;0;0;0;0;2;0;0;0;0;0;0;0;0;8;0;0;0;0;0;0;0;0;0;2;0;1;0;1
Friedmanniella;14;4;0;0;0;0;0;0;0;0;0;0;0;0;0;4;0;2;0;0;0;0;0;0;0;2;0;2;0;0
Salinimicrobium;14;0;0;0;0;0;0;0;0;0;0;0;0;0;0;0;0;0;0;0;0;0;0;0;8;3;3;0;0;0
Thermincola;14;0;0;0;0;0;0;0;0;0;0;0;0;0;0;0;0;0;0;0;0;0;0;0;0;0;0;14;0;0
Haliangium;14;0;0;0;0;0;0;0;0;0;0;10;0;0;0;0;4;0;0;0;0;0;0;0;0;0;0;0;0;0
Actinobacillus;14;0;0;0;0;0;0;0;0;0;0;14;0;0;0;0;0;0;0;0;0;0;0;0;0;0;0;0;0;0
Chthoniobacter;14;4;0;0;0;0;0;0;0;0;0;0;0;0;0;0;0;0;0;0;0;0;0;7;0;0;0;3;0;0
Cupriavidus;13;4;0;0;0;0;0;0;0;1;1;0;7;0;0;0;0;0;0;0;0;0;0;0;0;0;0;0;0;0
Desulfovibrio;13;0;0;13;0;0;0;0;0;0;0;0;0;0;0;0;0;0;0;0;0;0;0;0;0;0;0;0;0;0
Mastigocladopsis;12;0;0;0;0;0;0;0;0;0;0;0;0;0;0;0;0;0;0;0;0;0;0;0;0;0;0;12;0;0
Cohnella;12;0;0;0;0;0;0;0;0;0;0;0;0;0;0;0;0;0;0;0;0;0;0;0;12;0;0;0;0;0
Megasphaera;12;12;0;0;0;0;0;0;0;0;0;0;0;0;0;0;0;0;0;0;0;0;0;0;0;0;0;0;0;0
Sphingopyxis;12;5;0;0;0;0;1;0;6;0;0;0;0;0;0;0;0;0;0;0;0;0;0;0;0;0;0;0;0;0
Quadrisphaera;11;0;0;0;3;0;0;0;0;0;0;0;0;0;0;0;0;0;0;0;0;0;0;0;0;0;0;0;8;0
Fibrella;11;11;0;0;0;0;0;0;0;0;0;0;0;0;0;0;0;0;0;0;0;0;0;0;0;0;0;0;0;0
Siphonobacter;11;0;0;0;0;0;0;0;0;0;0;0;0;3;0;0;0;0;0;0;0;0;0;0;0;0;0;8;0;0
Cardiobacterium;11;0;0;0;0;0;11;0;0;0;0;0;0;0;0;0;0;0;0;0;0;0;0;0;0;0;0;0;0;0
Flexibacter;10;0;0;0;0;0;0;0;0;0;0;0;0;0;0;0;0;0;0;0;0;0;0;0;0;3;3;4;0;0
Pigmentiphaga;10;0;0;10;0;0;0;0;0;0;0;0;0;0;0;0;0;0;0;0;0;0;0;0;0;0;0;0;0;0
Glycomyces;9;0;0;0;0;0;0;0;0;0;0;6;0;0;0;0;0;0;0;3;0;0;0;0;0;0;0;0;0;0
Chitinophaga;9;0;0;0;0;0;0;0;0;0;0;0;0;0;0;0;0;0;0;0;0;9;0;0;0;0;0;0;0;0
Nubsella;9;0;0;2;0;0;0;0;0;0;0;0;0;0;0;0;0;0;0;0;0;0;0;0;0;0;0;7;0;0
Alkaliphilus;9;0;0;0;0;0;0;0;0;0;0;0;0;0;0;0;0;0;0;0;0;0;0;0;0;2;0;0;0;7
Limnohabitans;9;0;1;0;0;0;0;0;0;1;0;0;0;0;0;0;0;5;0;0;0;0;0;0;0;0;2;0;0;0
Thermomonas;9;7;0;0;0;0;0;0;0;0;0;0;0;0;0;0;0;0;0;0;0;0;0;0;0;0;0;2;0;0
Acholeplasma;9;9;0;0;0;0;0;0;0;0;0;0;0;0;0;0;0;0;0;0;0;0;0;0;0;0;0;0;0;0
Granulicella;8;0;0;0;0;0;0;0;0;0;0;0;0;0;0;0;0;0;0;8;0;0;0;0;0;0;0;0;0;0
Williamsia;8;1;0;0;0;0;0;0;0;0;0;0;0;0;0;0;0;0;0;0;0;0;0;0;0;3;1;3;0;0
Proteiniphilum;8;0;0;0;0;0;0;0;0;0;0;0;0;0;0;0;0;0;0;0;0;0;0;0;0;0;0;0;0;8
Alistipes;8;0;0;0;0;0;0;0;1;0;0;0;0;0;0;0;0;0;0;0;4;0;0;0;0;2;0;1;0;0
Laceyella;8;0;0;0;0;0;0;0;0;0;0;0;4;0;0;0;0;0;0;0;0;0;0;0;0;0;4;0;0;0
Rhizobacter;8;0;0;8;0;0;0;0;0;0;0;0;0;0;0;0;0;0;0;0;0;0;0;0;0;0;0;0;0;0
Peredibacter;8;0;0;0;0;0;0;0;0;0;0;0;0;0;0;0;0;0;0;0;0;0;0;0;4;0;0;0;3;1
Silanimonas;8;0;0;0;0;0;6;0;0;0;0;0;0;0;0;0;0;0;0;0;2;0;0;0;0;0;0;0;0;0
Candidatus Aquiluna;7;0;1;0;0;0;1;0;0;0;0;0;0;0;0;0;0;0;0;0;1;0;0;0;0;1;0;2;1;0
Nostoc;7;0;0;0;0;0;0;0;0;0;0;0;0;0;0;0;0;0;0;0;0;0;0;0;0;0;0;0;0;7
Scytonema;7;0;0;0;0;0;0;0;0;0;0;0;7;0;0;0;0;0;0;0;0;0;0;0;0;0;0;0;0;0
Subdoligranulum;7;0;0;0;0;0;0;0;0;0;0;0;0;0;0;0;0;0;0;5;0;0;0;0;0;0;0;2;0;0
Methylocella;7;7;0;0;0;0;0;0;0;0;0;0;0;0;0;0;0;0;0;0;0;0;0;0;0;0;0;0;0;0
Rickettsia;7;0;0;0;0;1;0;0;0;0;0;0;0;0;0;0;0;0;0;0;0;0;0;0;0;1;5;0;0;0
Tatumella;7;0;0;0;0;0;0;0;0;2;5;0;0;0;0;0;0;0;0;0;0;0;0;0;0;0;0;0;0;0
Epilithonimonas;6;0;0;0;0;0;0;0;0;0;0;0;0;0;0;0;0;0;0;6;0;0;0;0;0;0;0;0;0;0
Olivibacter;6;0;0;0;0;0;0;0;0;0;0;0;0;0;0;0;0;0;0;0;0;0;0;0;0;3;0;3;0;0
Amphibacillus;6;0;0;0;0;0;0;0;0;0;0;0;0;0;0;0;0;0;0;0;6;0;0;0;0;0;0;0;0;0
Blastopirellula;6;0;0;0;0;0;0;0;0;0;0;0;0;0;0;0;0;0;0;0;0;0;0;0;0;0;6;0;0;0
Herbaspirillum;6;0;0;0;0;0;0;0;0;0;0;6;0;0;0;0;0;0;0;0;0;0;0;0;0;0;0;0;0;0
Thauera;6;0;0;6;0;0;0;0;0;0;0;0;0;0;0;0;0;0;0;0;0;0;0;0;0;0;0;0;0;0
Aquicella;6;0;0;0;0;0;0;0;0;0;0;0;0;0;0;0;0;0;0;0;0;0;0;0;0;0;0;0;0;6
Jonesia;5;0;0;0;0;0;0;0;0;0;0;5;0;0;0;0;0;0;0;0;0;0;0;0;0;0;0;0;0;0
Niastella;5;5;0;0;0;0;0;0;0;0;0;0;0;0;0;0;0;0;0;0;0;0;0;0;0;0;0;0;0;0
Truepera;5;0;0;0;0;0;0;0;0;0;0;0;0;0;0;0;0;0;0;0;0;0;0;0;0;0;0;5;0;0
Gracilibacillus;5;0;0;0;0;0;0;0;0;0;0;0;0;0;0;0;0;0;0;0;4;0;0;0;0;1;0;0;0;0
Abiotrophia;5;0;0;0;0;0;0;0;0;0;0;0;0;0;0;0;0;5;0;0;0;0;0;0;0;0;0;0;0;0
Anaerosporobacter;5;5;0;0;0;0;0;0;0;0;0;0;0;0;0;0;0;0;0;0;0;0;0;0;0;0;0;0;0;0
Gemmata;5;0;0;0;0;0;0;0;0;0;0;0;0;0;5;0;0;0;0;0;0;0;0;0;0;0;0;0;0;0
Curvibacter;5;0;1;0;0;0;0;0;0;0;0;0;0;0;0;0;0;0;1;1;0;0;0;1;0;0;0;0;1;0
Hydrogenophilus;5;0;0;0;0;0;0;0;0;0;0;0;0;0;0;0;0;0;0;2;2;0;0;0;0;0;0;1;0;0
Azonexus;5;0;0;0;0;0;0;0;0;0;0;0;0;0;0;0;0;0;0;0;0;0;0;0;0;0;0;0;0;5
Buchnera;5;0;0;0;0;0;0;0;0;0;0;0;0;0;0;0;0;0;0;5;0;0;0;0;0;0;0;0;0;0
Aggregatibacter;5;0;0;0;0;0;0;0;0;0;0;0;0;0;0;0;0;0;0;0;0;0;0;0;0;5;0;0;0;0
Psychrobacter;5;0;0;0;0;0;0;0;0;0;0;0;0;0;0;0;0;5;0;0;0;0;0;0;0;0;0;0;0;0
Akkermansia;5;0;0;0;0;0;0;0;0;0;0;0;0;0;0;0;0;0;0;0;0;0;0;0;0;2;0;3;0;0
Nonomuraea;4;0;0;0;0;0;0;0;0;0;0;0;0;0;0;0;0;0;0;0;0;0;0;0;0;0;0;4;0;0
Euzebya;4;0;0;0;0;0;0;0;0;0;0;0;0;0;0;0;0;0;0;0;0;0;0;0;0;0;0;4;0;0
Nitriliruptor;4;0;0;0;0;0;0;0;0;0;0;0;0;0;0;0;0;0;0;0;0;0;0;0;0;0;0;3;1;0
Globicatella;4;0;0;0;0;0;0;0;0;0;0;0;0;4;0;0;0;0;0;0;0;0;0;0;0;0;0;0;0;0
Pseudobutyrivibrio;4;0;0;0;0;0;0;0;0;0;0;0;0;0;0;0;0;0;0;0;0;0;0;0;0;0;0;4;0;0
Rhodomicrobium;4;0;0;0;0;0;0;0;0;0;0;0;0;0;0;0;0;0;0;0;0;0;0;0;0;0;0;0;0;4
Polaromonas;4;0;0;0;0;0;1;0;0;0;0;0;0;1;0;0;0;0;0;1;0;0;0;0;0;0;1;0;0;0
12up;4;0;0;0;0;0;0;0;0;0;0;4;0;0;0;0;0;0;0;0;0;0;0;0;0;0;0;0;0;0
Byssovorax;4;0;0;0;0;0;0;0;0;0;0;0;0;0;0;0;0;0;0;0;0;0;0;0;0;0;0;4;0;0
Nitrincola;4;0;0;0;0;0;0;0;0;0;0;0;0;0;0;0;0;0;0;0;0;0;0;0;0;0;0;0;4;0
Pseudospirillum;4;0;0;0;0;0;0;0;0;0;0;0;0;0;0;0;0;0;0;0;0;0;0;0;0;0;0;4;0;0
Steroidobacter;4;0;0;0;0;0;0;0;0;0;0;0;0;0;0;0;0;0;0;0;0;0;0;0;0;0;0;4;0;0
Actinomycetales bacterium Gsoil 1632;3;0;0;0;0;0;0;0;0;0;0;0;0;0;0;0;0;0;0;0;0;0;0;0;0;3;0;0;0;0
Gulosibacter;3;0;0;0;0;0;0;0;0;0;0;0;0;0;0;0;0;0;0;0;0;0;0;0;0;0;3;0;0;0
WAL 18889;3;0;0;0;0;0;0;0;0;0;0;0;0;0;0;0;0;0;0;0;0;0;0;0;0;0;0;3;0;0
Cellulosilyticum;3;0;0;0;0;0;0;0;0;0;0;0;0;0;0;0;0;0;0;3;0;0;0;0;0;0;0;0;0;0
Acidisoma;3;2;0;0;0;0;0;0;0;0;0;0;0;0;0;0;0;0;0;0;0;0;0;0;1;0;0;0;0;0
Polynucleobacter;3;0;0;0;1;0;0;0;0;0;0;0;0;0;0;0;0;0;0;0;0;0;0;0;0;0;0;2;0;0
Ferribacterium;3;0;0;0;0;0;0;0;0;2;0;0;0;0;0;0;0;0;0;0;0;0;0;0;0;0;0;0;0;1
Alishewanella;3;0;0;0;0;0;0;0;0;0;0;0;0;0;0;0;0;0;0;0;0;0;0;0;0;0;0;0;0;3
Dokdonella;3;3;0;0;0;0;0;0;0;0;0;0;0;0;0;0;0;0;0;0;0;0;0;0;0;0;0;0;0;0
hgcI clade;2;0;0;0;0;0;0;0;0;0;0;0;0;1;0;0;0;0;0;0;0;1;0;0;0;0;0;0;0;0
Frigoribacterium;2;0;0;0;0;0;0;0;0;0;0;0;0;0;0;0;0;0;0;2;0;0;0;0;0;0;0;0;0;0
Spirosoma;2;0;0;2;0;0;0;0;0;0;0;0;0;0;0;0;0;0;0;0;0;0;0;0;0;0;0;0;0;0
Fluviicola;2;0;0;0;0;0;0;0;0;0;0;0;0;0;0;0;0;0;0;0;0;0;0;0;0;0;0;0;2;0
Bergeyella;2;0;0;0;0;0;0;0;0;0;0;0;0;0;0;0;0;0;0;0;0;0;0;0;0;0;0;0;0;2
Empedobacter;2;0;0;0;0;0;0;0;0;0;0;0;0;2;0;0;0;0;0;0;0;0;0;0;0;0;0;0;0;0
Haliscomenobacter;2;0;0;0;0;0;0;0;0;0;0;0;0;0;0;0;0;0;0;0;0;0;0;0;0;0;0;0;0;2
Defluviicoccus;2;0;0;0;0;0;0;0;0;0;0;0;2;0;0;0;0;0;0;0;0;0;0;0;0;0;0;0;0;0
Blastomonas;2;0;0;0;0;0;0;0;0;0;0;0;0;0;0;0;0;0;0;0;0;0;0;0;2;0;0;0;0;0
Bordetella;2;0;0;0;0;0;0;0;0;0;0;0;0;0;0;0;2;0;0;0;0;0;0;0;0;0;0;0;0;0
Hydrogenophaga;2;0;0;0;0;0;0;0;0;0;0;0;0;0;0;0;0;0;1;0;0;0;0;0;0;0;0;0;0;1
Dechloromonas;2;0;0;0;0;0;0;0;0;0;0;0;0;0;0;0;0;0;0;0;0;0;0;0;0;0;0;1;0;1
Sorangium;2;0;0;0;0;0;0;0;0;0;0;0;0;0;0;0;0;0;0;0;0;0;0;0;2;0;0;0;0;0
Candidatus Entotheonella;2;0;0;0;0;0;0;0;0;0;0;0;0;0;0;0;0;0;0;0;0;0;0;0;0;0;0;2;0;0
Spironema;2;0;0;1;0;0;0;0;0;0;0;0;0;0;0;0;0;0;0;0;0;0;0;0;0;0;0;1;0;0
Haloactinospora;1;0;0;0;0;0;0;0;1;0;0;0;0;0;0;0;0;0;0;0;0;0;0;0;0;0;0;0;0;0
Collinsella;1;0;0;0;0;0;0;0;0;0;0;0;0;0;0;0;0;0;0;0;0;0;0;0;0;0;0;1;0;0
Emticicia;1;0;0;0;0;0;0;0;0;0;0;0;0;0;0;0;0;0;0;0;0;0;0;0;0;1;0;0;0;0
Lacibacter;1;0;0;0;0;0;0;0;0;0;1;0;0;0;0;0;0;0;0;0;0;0;0;0;0;0;0;0;0;0
Cyanobium;1;0;0;0;0;0;0;1;0;0;0;0;0;0;0;0;0;0;0;0;0;0;0;0;0;0;0;0;0;0
Thermus;1;0;0;0;0;0;0;0;0;0;1;0;0;0;0;0;0;0;0;0;0;0;0;0;0;0;0;0;0;0
Jeotgalibacillus;1;0;0;0;0;0;0;1;0;0;0;0;0;0;0;0;0;0;0;0;0;0;0;0;0;0;0;0;0;0
Vagococcus;1;0;0;0;0;0;0;0;0;0;0;0;0;1;0;0;0;0;0;0;0;0;0;0;0;0;0;0;0;0
Phascolarctobacterium;1;1;0;0;0;0;0;0;0;0;0;0;0;0;0;0;0;0;0;0;0;0;0;0;0;0;0;0;0;0
Singulisphaera;1;0;0;0;0;0;0;0;0;0;1;0;0;0;0;0;0;0;0;0;0;0;0;0;0;0;0;0;0;0
Kaistia;1;0;0;0;0;0;0;0;0;0;0;0;0;0;0;0;0;1;0;0;0;0;0;0;0;0;0;0;0;0
Craurococcus;1;0;0;0;0;0;0;0;0;0;0;0;0;0;0;0;0;0;0;0;0;0;0;0;0;1;0;0;0;0
Ralstonia;1;0;0;0;0;0;0;0;0;0;0;0;0;0;0;0;0;0;0;0;0;0;0;0;0;1;0;0;0;0
Methylophilus;1;0;0;0;0;0;0;0;0;0;0;0;1;0;0;0;0;0;0;0;0;0;0;0;0;0;0;0;0;0
Aquitalea;1;0;0;0;0;0;0;0;0;0;0;0;0;0;0;0;0;0;0;0;0;0;0;0;1;0;0;0;0;0
Rheinheimera;1;0;0;0;0;0;0;0;0;0;1;0;0;0;0;0;0;0;0;0;0;0;0;0;0;0;0;0;0;0
Brenneria;1;0;0;0;0;0;0;0;0;1;0;0;0;0;0;0;0;0;0;0;0;0;0;0;0;0;0;0;0;0
Luteimonas;1;0;0;0;0;0;0;0;0;0;0;0;0;0;0;0;0;0;0;0;0;0;0;0;0;0;0;1;0;0
